# Supplementary material for: Low-viscosity matrix suspension culture enables scalable analysis of patient-derived organoids and tumoroids from the large intestine
Source: Commun Biol. 2021 Sep 13;4:1067. doi: 10.1038/s42003-021-02607-y (PMC8438070; doi:10.1038/s42003-021-02607-y)
Supplement: Supplementary file 3 — Supplementary Data 1 [file 42003_2021_2607_MOESM3_ESM.xlsx]

## Sheet: Fig.1a
	WCB275N
Matrigel concentration	0%	3%	5%	10%
Total live cells/10^6	0.05	0.88	1.32	0.98
	0.04	0.8	1.16	0.97
	0.06	0.83	1.03	0.91
	WCB276N
Matrigel concentration	0%	3%	5%	10%
Total live cells/10^6	0.03	0.2	0.21	0.19
	0.03	0.14	0.22	0.18
	0.02	0.18	0.24	0.2
	WCB280N
Matrigel concentration	0%	3%	5%	10%
Total live cells/10^6	0.09	0.55	0.97	0.72
	0.07	0.51	0.96	0.73
	0.04	0.65	1.03	0.75

## Sheet: Fig. 1b
	WCB275T
Matrigel concentration	0%	3%	5%	10%
Total live cells/10^6	0.48	0.88	1.17	0.69
	0.39	0.75	1.61	0.77
	0.35	0.8	1.2	0.6
	WCB276T
Matrigel concentration	0%	3%	5%	10%
Total live cells/10^6	0.26	0.51	0.67	0.25
	0.19	0.57	0.9	0.58
	0.22	0.55	0.83	0.62
	WCB290T
Matrigel concentration	0%	3%	5%	10%
Total live cells/10^6	0.17	0.57	0.74	0.46
	0.22	0.52	0.6	0.42
	0.1	0.5	0.7	0.41

## Sheet: Fig. 2b
Propagation time (days)
Organoid_dome	Organoid_Susp	Tumoroid_dome	Tumoroid_Susp
4	10	46	21
27	24	8	33
15	33	7	13
20	33	30	28
34	33	25	37
46	6	28	35
17	12	28	8
15	19	14	20
31	24	13	20
21	52	7	19
24	14	15	13
16	22	41	19
11	27	20	21
13	29	6	14
13	29	18	28
7	13	26	19
7	21	20	35
21	19	10	28
11	28	33	56
28	14	33	14
14		24	28
15		56	14
13
14
21
21
14
18
38
27
24
35
18
19
13
57
10

## Sheet: Fig. 2f
Total live cells
	Dome			Suspension
WCB169N	1277500	865000	845000	1377500	1100000	1087500
WCB173N	1457500	1625000	1495000	1955000	1832500	1720000
WCB239N	1230000	1060000	1150000	1860000	1730000	1690000

## Sheet: Fig. 2g
Total live cells
	Dome			Suspension
WCB152T	1467800	1475000	1509750	1585000	1510000	1575750
WCB157T	1182500	1067500	1187500	1417500	1117500	1200000
WCB172T	1600000	1936000	1768000	2240000	2288000	2256000

## Sheet: Fig. 3c
Relative mRNA expression
LGR5			EPHB2			BMI1			CLU			ANXA1
Dome	Susp		Dome	Susp		Dome	Susp		Dome	Susp		Dome	Susp
0.43	0.51		1.04	0.97		0	0.06		0.04	0.08		2.74	2.63
1.24	0.62		0.5	0.38		0.03	0.04		0.09	0.08		1.98	1.27
0.57	0.24		0.33	0.46		0.01	0.01		0.05	0.03		1.25	1.9
0.49	1.05		0.76	0.94		0.04	0.01		0.21	0.1		1.26	0.92
Relative mRNA expression
MUC2			CHGA			MKI67			KRT20			CD44
Dome	Susp		Dome	Susp		Dome	Susp		Dome	Susp		Dome	Susp
0.07	0.02		0.02	0.01		2.81	2.26		10.67	3.82		7.21	7.75
0.04	0.09		0.02	0.03		0.49	0.15		7.97	20.18		7.86	5.57
0.03	0.06		0	0		0.41	0.49		11.91	22.61		6.01	6
0.11	0.02		0	0		0.61	0.77		16.21	9.69		8.31	5.96

## Sheet: Fig. 6b
Establishment time (days)
Organoid_donut	Organoid_Susp	Tumoroid_donut	Tumoroid_Susp
13	21	28	18
15	6	15	12
3	12	11	56
11	6	11	18
4	5	5	12
5	28	10	6
3	8	33	19
3	13	21	21
4	5	11	6
3	14	18	19
7	6	5	27
4	14	5	26
13	14	5
5	11	12
5	12	8
6	21	11
7	14	50
3	36	13
5	13	17
3	18	9
3	12	3
11	55	3
3	26	3
3	13	21
3	13	28
8	11	14
5	31	7
6	12	20
13	26	7
13		17
5		14
14		12
7		4
7		19
7		7
17		5
7		9
4		15
14		16
6		13
6		18
5		17
5		18
7		34
5		7
4		5
4		5
11		6
6		35
4		8
4		5
12		20
11		35
7		14
5
7
7
9
3
3
11
7
6
6
6
7
12
4
3
7
7
14
5
5
7
7
5
5
5
3
17
11

## Sheet: Fig.6f
Total live cells (X10^4)
WCB275N
Dome	Susp
17.25	20.5
13	21.25
13.75	21
WCB276N
Dome	Susp
4.75	8.25
4.75	15
5.25	11.5
WCB280N
Dome	Susp
25.5	60.5
30.75	77.75
21.75	83.5

## Sheet: Fig. 6g
Total live cells (X10^4)
WCB275T
Dome	Susp
26.75	37.5
26.5	50
27.5	47.5
WCB276T
Dome	Susp
3.75	6.75
4	7
3.5	6
WCB290T
Dome	Susp
3	23.6
2.5	33.2
1.2	26.8

## Sheet: Fig. 7c
	Live cell numbers/10^6
	WCB243N		WCB245N
Day 1	0.2	0.2	0.2	0.2
Day 7	1.35	1.43	1.33	1.5
Day 14	4.4	3.7	4.05	3.9
	Live cell numbers/10^6
	WCB024T		WCB088T		WCB123LU
Day 1	0.2	0.2	0.2	0.2	0.2	0.2
Day 7	3.13	2.75	4.15	3.93	5.5	5.15
Day 14	6.2	4.8	7	6.4	6.8	6.6

[truncated: 1 more sheets: Supplementary Fig. 11b]
